# Supplementary material for: Efficiency of Virucidal Disinfectants on Wood Surfaces in Animal Husbandry
Source: Microorganisms. 2024 May 17;12(5):1019. doi: 10.3390/microorganisms12051019 (PMC11124466; doi:10.3390/microorganisms12051019)
Supplement: Supplementary file 1 [file microorganisms-12-01019-s001.zip]

Archive with 1 entries (1 files):
- microorganisms-2957109-supplementary.pdf
